# Supplementary material for: Automatic lesion detection and segmentation of 18F-FET PET in gliomas: A full 3D U-Net convolutional neural network study
Source: PLoS One. 2018 Apr 13;13(4):e0195798. doi: 10.1371/journal.pone.0195798 (PMC5898737; doi:10.1371/journal.pone.0195798)
Supplement: S1 Table — Values are median (25th-75th interquartile range) or n (%). (XLSX) [file pone.0195798.s001.xlsx]

## Sheet: Feuil1
Characteristics	All patients
	(n = 37)
Age (years)	44.7 (36;53)
Female gender	14 (37.8)
Delay between 18F-FET PET and histopathological diagnosis (months)	1.1 (0.5;1.7)
Histopathological data
Diffuse astrocytomas	10 (27)
Anaplastic astrocytomas	9 (24.3)
Oligodendrogliomas	8 (21.7)
Anaplastic oligodendroglioma	1 (2.7)
Ganglioglioma	1 (2.7)
Glioblastomas	6 (16.2)
Non-anaplastic gliomas (no precise histological nature)	2 (5.4)
Treatments
Surgery	6 (16.2)
Radiochemotherapy	11 (29.7)
Chemotherapy	9 (24.3)
Surgery + radiochemotherapy	8 (21.6)
None	3 (8.2)
